# Supplementary material for: Leveraging Artificial Intelligence to Expedite Antibody Design and Enhance Antibody–Antigen Interactions
Source: Bioengineering (Basel). 2024 Feb 15;11(2):185. doi: 10.3390/bioengineering11020185 (PMC10886287; doi:10.3390/bioengineering11020185)
Supplement: Supplementary file 1 [file bioengineering-11-00185-s001.zip]

Archive with 2 entries (2 files):
- Ab_modeling_programs.xlsx
- Supplementary Information.pdf
